# Supplementary material for: Association of Healthy Eating Index-2015 and Dietary Approaches to Stop Hypertension Patterns with Insulin Resistance in Schoolchildren
Source: Nutrients. 2022 Oct 11;14(20):4232. doi: 10.3390/nu14204232 (PMC9607022; doi:10.3390/nu14204232)
Supplement: Supplementary file 1 [file nutrients-14-04232-s001.zip]

Archive with 8 entries (7 files):
- nutrients-1929136-supplementary/nutrients-1929136-supplementary/
- nutrients-1929136-supplementary/nutrients-1929136-supplementary/Table S1. Anthropometric, physical activity and blood biochemical parameters in the schoolchildr.pdf
- nutrients-1929136-supplementary/nutrients-1929136-supplementary/Table S2. Anthropometric, physical activity and blood biochemical parameters in the schoolchildr.pdf
- nutrients-1929136-supplementary/nutrients-1929136-supplementary/Table S3. Parameters of different index in the schoolchildren studied according to sex.pdf
- nutrients-1929136-supplementary/nutrients-1929136-supplementary/Table S4. Diet quality in the schoolchildren studied according to sex and age..pdf
- nutrients-1929136-supplementary/nutrients-1929136-supplementary/Table S5. Parameters of different index in the schoolchildren studied according to HOMA-IR and sex.pdf
- nutrients-1929136-supplementary/nutrients-1929136-supplementary/Table S6. Diet quality in the schoolchildren studied according to HOMA-IR and age..pdf
- nutrients-1929136-supplementary/nutrients-1929136-supplementary/Table S7. Tertiles of the different indices according to sex.pdf
